# Supplementary material for: An Oomycete CRN Effector Reprograms Expression of Plant HSP Genes by Targeting their Promoters
Source: PLoS Pathog. 2015 Dec 29;11(12):e1005348. doi: 10.1371/journal.ppat.1005348 (PMC4695088; doi:10.1371/journal.ppat.1005348)
Supplement: S1 Table — (XLSX) [file ppat.1005348.s010.xlsx]

## Sheet: Table S1
Gene IDa	HSP familyb	Symbolc	FPKM(GFP)d	FPKM(PsCRN108)e	Fold changef	p-valueg	q-valueh	Annotationi
AT2G46567			198.307	0	-198.307	0.00065	0.0312255	unknown protein
AT2G38940		ATPT2, PHT1;4	29.8486	0.768649	-38.8325	5e-05	0.00400327	phosphate transporter 1;4
AT3G14210		ESM1	16.0504	0.442604	-36.2636	0.00085	0.0384961	epithiospecifier modifier 1
AT1G17710			25.6387	1.52543	-16.8075	5e-05	0.00400327	Pyridoxal phosphate phosphatase-related protein
AT1G08310			47.4071	5.67485	-8.35389	0.00025	0.0150123	alpha/beta-Hydrolases superfamily protein
AT3G25240			18.5188	2.36025	-7.84612	5e-05	0.00400327	Protein of unknown function
AT3G17130			6.53593	0	-6.53593	5e-05	0.00400327	Plant invertase/pectin methylesterase inhibitor superfamily protein
AT5G20410		MGD2, ATMGD2	5.35985	0.887539	-6.039	5e-05	0.00400327	monogalactosyldiacylglycerol synthase 2
AT1G75040		PR5, PR-5	14.2043	2.41557	-5.88031	5e-05	0.00400327	pathogenesis-related gene 5
AT1G23140			21.3059	3.72634	-5.71765	5e-05	0.00400327	Calcium-dependent lipid-binding (CaLB domain) family protein
AT5G53420			6.82204	1.22828	-5.55414	0.0003	0.0172449	CCT motif family protein
AT2G36970			5.71719	1.13807	-5.02358	5e-05	0.00400327	UDP-Glycosyltransferase superfamily protein
AT4G33030		SQD1	10.2287	2.0849	-4.90609	5e-05	0.00400327	sulfoquinovosyldiacylglycerol 1
AT4G00500			6.37136	1.42762	-4.46292	5e-05	0.00400327	alpha/beta-Hydrolases superfamily protein
AT1G22070		TGA3	10.3901	2.39367	-4.34066	5e-05	0.00400327	TGA1A-related gene 3
AT4G04040		MEE51	7.11152	1.70208	-4.17813	5e-05	0.00400327	Phosphofructokinase family protein
AT3G44510			4.14323	0	-4.14323	5e-05	0.00400327	alpha/beta-Hydrolases superfamily protein
AT1G53310		ATPPC1, PEPC1, ATPEPC1, PPC1	22.8193	5.52665	-4.12896	5e-05	0.00400327	phosphoenolpyruvate carboxylase 1
AT4G18360			9.03462	2.25125	-4.01316	5e-05	0.00400327	Aldolase-type TIM barrel family protein
AT2G27190		PAP1, ATPAP1, PAP12, ATPAP12	15.1764	3.9061	-3.88531	5e-05	0.00400327	purple acid phosphatase 12
AT3G14310		ATPME3, PME3	16.508	4.286	-3.85161	5e-05	0.00400327	pectin methylesterase 3
AT4G11642			3.78826	0	-3.78826	0.00065	0.0312255	unknown protein
AT5G56630		PFK7	8.21182	2.19009	-3.74954	5e-05	0.00400327	phosphofructokinase 7
AT4G25200	HSP20	ATHSP23.6-MITO, HSP23.6-MITO	31.8642	8.95908	-3.55664	5e-05	0.00400327	heat shock protein 23.6
AT4G34200		EDA9	440.526	123.864	-3.55653	5e-05	0.00400327	D-3-phosphoglycerate dehydrogenase
AT2G14610		PR1, PR 1, ATPR1	39.726	11.4785	-3.46091	5e-05	0.00400327	pathogenesis-related gene 1
AT3G57260		BGL2, PR2, BG2, PR-2	18.9883	5.58482	-3.39998	5e-05	0.00400327	beta-1,3-glucanase 2
AT4G03960			52.0239	15.4545	-3.36626	5e-05	0.00400327	Phosphotyrosine protein phosphatases superfamily protein
AT5G20150		ATSPX1, SPX1	195.772	58.3695	-3.35401	5e-05	0.00400327	SPX domain gene 1
AT5G01220		SQD2	11.2931	3.47275	-3.25192	5e-05	0.00400327	sulfoquinovosyldiacylglycerol 2
AT4G23600		CORI3, JR2	3.84883	1.20043	-3.20621	0.00075	0.0351507	Tyrosine transaminase family protein
AT2G24850		TAT3, TAT	129.304	41.0474	-3.15011	5e-05	0.00400327	tyrosine aminotransferase 3
AT5G61160		AACT1	17.8057	5.94115	-2.99701	5e-05	0.00400327	anthocyanin 5-aromatic acyltransferase 1
AT3G56210			6.95834	2.33891	-2.97504	5e-05	0.00400327	ARM repeat superfamily protein
AT1G61120		TPS04, GES, TPS4	12.6496	4.38372	-2.88559	5e-05	0.00400327	terpene synthase 04
AT5G08570			4.64699	1.62389	-2.86164	0.0003	0.0172449	Pyruvate kinase family protein
AT5G63670		SPT42	30.9269	10.9068	-2.83556	0.0001	0.00707947	SPT4 homolog 2
AT2G01720			5.22466	1.89103	-2.76286	0.0002	0.0123404	Ribophorin I
AT4G10120		ATSPS4F	4.58508	1.68059	-2.72826	5e-05	0.00400327	Sucrose-phosphate synthase family protein
AT1G73010		ATPS2, PS2	1122.91	414.082	-2.71181	5e-05	0.00400327	phosphate starvation-induced gene 2
AT2G04160		AIR3	8.26363	3.0771	-2.68553	5e-05	0.00400327	Subtilisin-like serine endopeptidase family protein
AT1G21270		WAK2	3.01982	1.12869	-2.67551	0.00125	0.0493072	wall-associated kinase 2
AT1G74270			85.0979	32.1501	-2.64689	5e-05	0.00400327	Ribosomal protein L35Ae family protein
AT3G52190		PHF1	10.4649	3.966	-2.63865	5e-05	0.00400327	phosphate transporter traffic facilitator1
AT5G22140			13.0966	5.08702	-2.57451	5e-05	0.00400327	FAD/NAD(P)-binding oxidoreductase family protein
AT3G02040		SRG3	476.048	187.181	-2.54325	5e-05	0.00400327	senescence-related gene 3
AT2G15800			4.38889	1.74011	-2.52219	0.00115	0.0475958	unknown protein
AT4G23680			41.4905	16.4512	-2.52203	5e-05	0.00400327	Polyketide cyclase/dehydrase and lipid transport superfamily protein
AT1G21250		WAK1, PRO25	15.4093	6.16729	-2.49855	5e-05	0.00400327	cell wall-associated kinase
AT2G32960			14.3088	5.82847	-2.45498	5e-05	0.00400327	Phosphotyrosine protein phosphatases superfamily protein
AT4G01480		AtPPa5, PPa5	10.6484	4.42524	-2.40629	0.0004	0.021608	pyrophosphorylase 5
AT2G29500	HSP20	AtHsp17.6B-CI	689.243	287.979	-2.39338	5e-05	0.00400327	HSP20-like chaperones superfamily protein
AT5G09590	HSP70	MTHSC70-2, HSC70-5	18.0705	7.6437	-2.3641	5e-05	0.00400327	heat shock protein 70
AT4G24350			60.7295	26.0914	-2.32757	5e-05	0.00400327	Phosphorylase superfamily protein
AT3G25700			6.13331	2.6465	-2.31752	0.0003	0.0172449	Eukaryotic aspartyl protease family protein
AT1G21320			28.2492	12.2452	-2.30696	5e-05	0.00400327	nucleotide binding;nucleic acid binding
AT1G08650		PPCK1, ATPPCK1	241.462	105.66	-2.28527	5e-05	0.00400327	phosphoenolpyruvate carboxylase kinase 1
AT1G54050	HSP20	AtHsp17.4-CIII	116.453	51.29	-2.27048	5e-05	0.00400327	HSP20-like chaperones superfamily protein
AT2G46240		BAG6, ATBAG6	179.691	79.5494	-2.25886	5e-05	0.00400327	BCL-2-associated athanogene 6
AT3G17790		ATACP5, ATPAP17, PAP17	155.893	69.1143	-2.25558	5e-05	0.00400327	purple acid phosphatase 17
AT3G52340		SPP2, ATSPP2	5.05154	2.24947	-2.24566	0.0012	0.0478967	sucrose-6F-phosphate phosphohydrolase 2
AT4G21470		ATFMN/FHY, FMN/FHY	43.1565	19.2333	-2.24384	5e-05	0.00400327	riboflavin kinase/FMN hydrolase
AT1G02520		PGP11	2.86268	1.276	-2.24348	0.00035	0.0193739	P-glycoprotein 11
AT1G09780			13.4249	5.99735	-2.23847	5e-05	0.00400327	Phosphoglycerate mutase, 2,3-bisphosphoglycerate-independent
AT4G03450			13.5071	6.11445	-2.20905	5e-05	0.00400327	Ankyrin repeat family protein
AT5G65280		GCL1	12.8564	5.83082	-2.2049	5e-05	0.00400327	GCR2-like 1
AT3G04120		GAPC, GAPC-1, GAPC1	188.546	85.5908	-2.20288	5e-05	0.00400327	glyceraldehyde-3-phosphate dehydrogenase C subunit 1
AT2G35060		KUP11	10.4674	4.79369	-2.18358	5e-05	0.00400327	K+ uptake permease 11
AT3G23990		HSP60, HSP60-3B	6.67071	3.05515	-2.18343	5e-05	0.00400327	heat shock protein 60
AT1G67360			65.7873	30.2117	-2.17754	5e-05	0.00400327	Rubber elongation factor protein (REF)
AT2G32120	HSP70	HSP70T-2	29.215	13.542	-2.15736	5e-05	0.00400327	heat-shock protein 70T-2
AT2G16430		PAP10, ATPAP10	12.1625	5.6389	-2.15689	5e-05	0.00400327	purple acid phosphatase 10
AT5G61520			8.54707	3.96636	-2.15489	0.0002	0.0123404	Major facilitator superfamily protein
AT1G16030	HSP70	Hsp70b	249.552	115.864	-2.15384	5e-05	0.00400327	heat shock protein 70B
AT1G59860	HSP20	AtHsp17.6A-CI	88.4993	41.1477	-2.15077	5e-05	0.00400327	HSP20-like chaperones superfamily protein
AT1G71220		EBS1, UGGT, PSL2	5.16436	2.40257	-2.14951	5e-05	0.00400327	UDP-glucose:glycoprotein glucosyltransferases;transferases, transferring hexosyl groups;transferases, transferring glycosyl groups
AT3G28740		CYP81D1	131.147	61.1852	-2.14344	5e-05	0.00400327	Cytochrome P450 superfamily protein
AT5G48570		ROF2, ATFKBP65, FKBP65	76.6928	35.8999	-2.1363	5e-05	0.00400327	FKBP-type peptidyl-prolyl cis-trans isomerase family protein
AT2G41180			12.0311	5.6453	-2.13117	0.0012	0.0478967	VQ motif-containing protein
AT5G60930			4.15161	1.94927	-2.12983	5e-05	0.00400327	P-loop containing nucleoside triphosphate hydrolases superfamily protein
AT5G51050			12.9295	6.08004	-2.12655	5e-05	0.00400327	Mitochondrial substrate carrier family protein
AT1G03070			35.0508	16.4967	-2.12472	5e-05	0.00400327	Bax inhibitor-1 family protein
AT5G37830		OXP1	3.80004	1.79721	-2.11441	0.0001	0.00707947	oxoprolinase 1
AT3G62300		DUF7, ATDUF7	3.54124	1.6837	-2.10325	0.0012	0.0478967	DOMAIN OF UNKNOWN FUNCTION 724 7
AT1G74310	HSP100	ATHSP101, HSP101, HOT1	363.863	173.314	-2.09944	5e-05	0.00400327	heat shock protein 101
AT2G07723			13.1925	6.28697	-2.09839	5e-05	0.00400327	unknown protein
AT1G64370			29.5095	14.088	-2.09466	5e-05	0.00400327	unknown protein
AT2G25140	HSP100	HSP98.7, CLPB-M, CLPB4	14.506	6.94035	-2.0901	5e-05	0.00400327	heat shock protein
AT1G53540	HSP20	AtHsp17.6C-CI	710.016	339.998	-2.08829	5e-05	0.00400327	HSP20-like chaperones superfamily protein
AT3G03790			26.6958	12.8299	-2.08075	5e-05	0.00400327	ankyrin repeat family protein / regulator of chromosome condensation (RCC1) family protein
AT3G25760		AOC1, ERD12	140.61	67.8354	-2.07281	5e-05	0.00400327	allene oxide cyclase 1
AT2G34730			17.4208	8.42308	-2.06822	5e-05	0.00400327	myosin heavy chain-related
AT1G71000			58.7482	28.6334	-2.05174	5e-05	0.00400327	Chaperone DnaJ-domain superfamily protein
AT1G52560	HSP20		43.692	21.4687	-2.03515	5e-05	0.00400327	HSP20-like chaperones superfamily protein
AT1G77510		ATPDIL1-2, PDI6, ATPDI6, PDIL1-2	15.307	7.62071	-2.00861	5e-05	0.00400327	PDI-like 1-2
AT5G12860		DiT1	5.86284	2.9236	-2.00535	0.00055	0.027502	dicarboxylate transporter 1
AT5G52640	HSP90	HSP81-1, ATHS83, HSP81.1, HSP83, ATHSP90.1, AtHsp90-1, HSP90.1	427.942	213.565	-2.0038	5e-05	0.00400327	heat shock protein 90.1
AT5G52650			20.5287	10.2506	-2.00268	0.0001	0.00707947	RNA binding Plectin/S10 domain-containing protein
AT2G38740			12.5095	6.2783	-1.9925	0.0004	0.021608	Haloacid dehalogenase-like hydrolase (HAD) superfamily protein
AT2G07688			57.5204	28.948	-1.98703	5e-05	0.00400327	unknown protein
AT4G34380			10.8215	5.46983	-1.9784	5e-05	0.00400327	Transducin/WD40 repeat-like superfamily protein
AT5G51440	HSP20		144.538	73.0588	-1.97838	5e-05	0.00400327	HSP20-like chaperones superfamily protein
AT5G12020	HSP20	HSP17.6II	355.817	180.243	-1.9741	5e-05	0.00400327	17.6 kDa class II heat shock protein
AT2G41730			112.495	56.9948	-1.97378	5e-05	0.00400327	unknown protein
AT3G56040		UGP3	13.2537	6.72479	-1.97087	5e-05	0.00400327	UDP-glucose pyrophosphorylase 3
AT5G15450	HSP100	APG6, CLPB3, CLPB-P	25.6435	13.0421	-1.96621	5e-05	0.00400327	heat shock protein
AT3G04710		TPR10	12.5289	6.3995	-1.95779	0.00035	0.0193739	ankyrin repeat family protein
AT1G05680		UGT74E2	64.5014	33.128	-1.94704	5e-05	0.00400327	Uridine diphosphate glycosyltransferase 74E2
AT5G37240			1.94005	0	-1.94005	0.00115	0.0475958	unknown protein
AT2G18660		PNP-A	19.5124	10.0697	-1.93773	0.00105	0.0448367	plant natriuretic peptide A
AT3G12580	HSP70	HSP70, ATHSP70	778.246	403.304	-1.92968	5e-05	0.00400327	heat shock protein 70
AT5G42150			10.1773	5.29068	-1.92363	0.00075	0.0351507	Glutathione S-transferase family protein
AT3G46230	HSP20	ATHSP17.4, HSP17.4	984.037	512.284	-1.92088	5e-05	0.00400327	heat shock protein 17.4
AT4G12400		Hop3	230.447	120.803	-1.90763	5e-05	0.00400327	stress-inducible protein, putative
AT3G12500		ATHCHIB, PR3, PR-3, CHI-B, B-CHI, HCHIB	28.1356	14.7845	-1.90305	0.0004	0.021608	basic chitinase
AT2G07718			22.7804	11.9742	-1.90246	0.00015	0.0100381	Cytochrome b/b6 protein
AT3G55440		ATCTIMC, TPI, CYTOTPI	67.1621	35.5187	-1.89089	5e-05	0.00400327	triosephosphate isomerase
AT3G08590			18.8477	10.0063	-1.88358	5e-05	0.00400327	Phosphoglycerate mutase, 2,3-bisphosphoglycerate-independent
AT4G24000		ATCSLG2, CSLG2	20.6498	11.0571	-1.86756	5e-05	0.00400327	cellulose synthase like G2
AT3G03310		ATLCAT3, LCAT3	45.5885	24.566	-1.85576	5e-05	0.00400327	lecithin:cholesterol acyltransferase 3
AT2G07777			34.8218	18.8717	-1.84519	0.0002	0.0123404	ATP synthase 9 mitochondrial
AT5G54160		ATOMT1, OMT1	23.1935	12.6035	-1.84024	5e-05	0.00400327	O-methyltransferase 1
AT3G08970		ATERDJ3A, TMS1	21.6818	11.8706	-1.82651	5e-05	0.00400327	DNAJ heat shock N-terminal domain-containing protein
AT5G14650			25.9522	14.3037	-1.81437	5e-05	0.00400327	Pectin lyase-like superfamily protein
AT3G16050		A37, ATPDX1.2, PDX1.2	23.6176	13.0229	-1.81354	5e-05	0.00400327	pyridoxine biosynthesis 1.2
AT4G38740		ROC1	25.2049	13.9598	-1.80553	0.0003	0.0172449	rotamase CYP 1
AT5G50460			56.6017	31.4784	-1.79811	0.0008	0.0369787	secE/sec61-gamma protein transport protein
AT2G26150		ATHSFA2, HSFA2	133.506	74.3959	-1.79453	5e-05	0.00400327	heat shock transcription factor A2
AT1G20930		CDKB2;2	14.2886	7.9643	-1.79408	0.00075	0.0351507	cyclin-dependent kinase B2;2
AT4G30950		FAD6, FADC, SFD4	11.1382	6.21409	-1.79241	0.00055	0.027502	fatty acid desaturase 6
AT2G36380		PDR6, ATPDR6	39.2528	21.9102	-1.79153	5e-05	0.00400327	pleiotropic drug resistance 6
AT2G30860		ATGSTF9, GLUTTR, ATGSTF7, GSTF9	489.645	274.968	-1.78073	5e-05	0.00400327	glutathione S-transferase PHI 9
AT2G30770		CYP71A13	234.779	132.335	-1.77413	5e-05	0.00400327	cytochrome P450, family 71, subfamily A, polypeptide 13
AT3G59100		ATGSL11, gsl11	12.9973	7.3375	-1.77135	5e-05	0.00400327	glucan synthase-like 11
AT4G24190	HSP90	SHD, AtHsp90.7, AtHsp90-7	27.5324	15.5637	-1.76901	5e-05	0.00400327	heat shock protein
AT2G21660		ATGRP7, CCR2, GR-RBP7, GRP7	41.2901	23.3583	-1.76768	0.00025	0.0150123	cold, circadian rhythm, and rna binding 2
AT5G02480			9.04353	5.12578	-1.76432	0.0003	0.0172449	HSP20-like chaperones superfamily protein
AT5G47830			42.2014	23.9603	-1.76131	0.0007	0.033271	unknown protein
AT3G46090		ZAT7	129.29	73.5414	-1.75806	5e-05	0.00400327	C2H2 and C2HC zinc fingers superfamily protein
AT1G19670		ATCLH1, CORI1, ATHCOR1, CLH1	100.42	57.1432	-1.75734	5e-05	0.00400327	chlorophyllase 1
AT3G52930			158.913	90.8069	-1.75001	5e-05	0.00400327	Aldolase superfamily protein
AT5G61790		CNX1, ATCNX1	70.7757	40.6116	-1.74275	5e-05	0.00400327	calnexin 1
AT5G53750			11.3434	6.52265	-1.73908	0.0011	0.0466754	CBS domain-containing protein
AT5G12030	HSP20	AT-HSP17.6A, HSP17.6, HSP17.6A	942.343	545	-1.72907	5e-05	0.00400327	heat shock protein 17.6A
AT5G47740			68.1236	39.6242	-1.71924	5e-05	0.00400327	Adenine nucleotide alpha hydrolases-like superfamily protein
AT3G25770		AOC2	56.6202	32.9466	-1.71854	5e-05	0.00400327	allene oxide cyclase 2
AT1G32960		ATSBT3.3, SBT3.3	14.6107	8.50906	-1.71708	0.00015	0.0100381	Subtilase family protein
AT1G15125			47.4599	27.6537	-1.71622	0.0001	0.00707947	S-adenosyl-L-methionine-dependent methyltransferases superfamily protein
AT3G47420		ATPS3, PS3	121.858	72.1441	-1.68909	5e-05	0.00400327	phosphate starvation-induced gene 3
AT1G56340		CRT1, CRT1a, AtCRT1a	70.0463	41.6274	-1.6827	5e-05	0.00400327	calreticulin 1a
AT2G20560			103.459	61.5219	-1.68166	5e-05	0.00400327	DNAJ heat shock family protein
AT1G30070			71.965	42.8154	-1.68082	5e-05	0.00400327	SGS domain-containing protein
AT5G25450			42.0482	25.0404	-1.67921	5e-05	0.00400327	Cytochrome bd ubiquinol oxidase, 14kDa subunit
AT1G80110		ATPP2-B11, PP2-B11	22.7259	13.5357	-1.67896	0.0012	0.0478967	phloem protein 2-B11
AT1G09210		CRT1b, AtCRT1b	21.3299	12.7715	-1.67012	5e-05	0.00400327	calreticulin 1b
AT1G07400	HSP20		628.979	376.965	-1.66853	5e-05	0.00400327	HSP20-like chaperones superfamily protein
AT5G57150			58.4041	35.0435	-1.66662	0.0003	0.0172449	basic helix-loop-helix (bHLH) DNA-binding superfamily protein
AT2G26660		ATSPX2, SPX2	64.2451	38.585	-1.66503	5e-05	0.00400327	SPX domain gene 2
AT3G04210			37.2307	22.4013	-1.66199	5e-05	0.00400327	Disease resistance protein (TIR-NBS class)
AT5G46730			110.306	66.4632	-1.65966	0.0001	0.00707947	glycine-rich protein
AT1G48370		YSL8	9.66608	5.83667	-1.65609	0.00105	0.0448367	YELLOW STRIPE like 8
AT4G24330			15.4931	9.37465	-1.65266	0.0007	0.033271	Protein of unknown function (DUF1682)
AT3G20660		AtOCT4, 4-Oct	20.0351	12.1547	-1.64834	0.0006	0.0293476	organic cation/carnitine transporter4
AT1G74320			15.632	9.48759	-1.64763	0.00125	0.0493072	Protein kinase superfamily protein
AT5G56030	HSP90	HSP81-2, ERD8, HSP90.2, AtHsp90.2	222.797	136.116	-1.63682	5e-05	0.00400327	heat shock protein 81-2
AT4G11650		ATOSM34, OSM34	201.029	122.951	-1.63503	5e-05	0.00400327	osmotin 34
AT5G20280		ATSPS1F, SPS1F	7.16788	4.38903	-1.63314	0.001	0.0436721	sucrose phosphate synthase 1F
AT2G02010		GAD4	23.4132	14.3466	-1.63197	0.00025	0.0150123	glutamate decarboxylase 4
AT4G22070		WRKY31, ATWRKY31	33.9062	20.7957	-1.63044	5e-05	0.00400327	WRKY DNA-binding protein 31
AT1G72930		TIR	37.911	23.2599	-1.62989	0.00085	0.0384961	toll/interleukin-1 receptor-like
AT3G44190			109.167	67.284	-1.62248	5e-05	0.00400327	FAD/NAD(P)-binding oxidoreductase family protein
AT3G10020			328.967	203.318	-1.61799	5e-05	0.00400327	unknown protein
AT1G69870		NRT1.7	40.0156	25.0089	-1.60005	0.0001	0.00707947	nitrate transporter 1.7
AT1G21310		ATEXT3, RSH, EXT3	514.832	322.097	-1.59838	5e-05	0.00400327	extensin 3
AT1G56510		WRR4, ADR2	8.8817	5.56375	-1.59635	0.0008	0.0369787	Disease resistance protein (TIR-NBS-LRR class)
AT4G18700		CIPK12, SnRK3.9, ATWL4, WL4	33.7086	21.2006	-1.58998	0.0002	0.0123404	CBL-interacting protein kinase 12
AT5G19110			48.0309	30.3007	-1.58514	0.00025	0.0150123	Eukaryotic aspartyl protease family protein
AT2G28210		ATACA2, ACA2	799.587	505.185	-1.58276	5e-05	0.00400327	alpha carbonic anhydrase 2
AT1G21240		WAK3	40.4686	25.608	-1.58031	5e-05	0.00400327	wall associated kinase 3
AT1G04820		TUA4, TOR2	42.7441	27.0637	-1.57939	0.0001	0.00707947	tubulin alpha-4 chain
AT4G19960		KUP9, ATKUP9, HAK9, KT9	14.2232	9.06575	-1.56889	0.00055	0.027502	K+ uptake permease 9
AT2G07811			48.2224	30.8312	-1.56408	0.0002	0.0123404	unknown protein
AT2G36460			152.989	98.0671	-1.56004	0.0001	0.00707947	Aldolase superfamily protein
AT5G11560			11.4834	7.36916	-1.55831	0.00115	0.0475958	catalytics
AT1G17745		PGDH	112.042	72.0207	-1.55569	5e-05	0.00400327	D-3-phosphoglycerate dehydrogenase
AT4G11600		ATGPX6, PHGPX, LSC803, GPX6	186.911	120.973	-1.54506	0.0001	0.00707947	glutathione peroxidase 6
AT1G20510		OPCL1	31.9054	20.6705	-1.54352	0.0004	0.021608	OPC-8:0 CoA ligase1
AT3G51895		SULTR3;1, AST12	41.5262	26.9224	-1.54244	0.0002	0.0123404	sulfate transporter 3;1
AT2G47000		MDR4, PGP4, ABCB4, ATPGP4	45.7119	29.8173	-1.53307	0.0002	0.0123404	ATP binding cassette subfamily B4
AT4G05020		NDB2	26.3603	17.2455	-1.52853	0.00045	0.0238305	NAD(P)H dehydrogenase B2
AT3G13080		ATMRP3, MRP3, ABCC3	16.1074	10.5515	-1.52655	0.0002	0.0123404	multidrug resistance-associated protein 3
AT1G76680		OPR1, ATOPR1	397.698	260.766	-1.52511	0.00015	0.0100381	12-oxophytodienoate reductase 1
AT3G33530			11.9742	7.86969	-1.52156	0.0012	0.0478967	Transducin family protein / WD-40 repeat family protein
AT4G09150			76.2272	50.1039	-1.52138	0.0001	0.00707947	T-complex protein 11
AT1G79380			36.8948	24.3053	-1.51797	0.0006	0.0293476	Ca(2)-dependent phospholipid-binding protein (Copine) family
AT1G67870			41.3151	27.2239	-1.5176	0.0012	0.0478967	glycine-rich protein
AT5G28540	HSP70	BIP1	105.282	69.4322	-1.51633	0.00015	0.0100381	heat shock protein 70 (Hsp 70) family protein
AT2G36530		LOS2, ENO2	121.474	80.1652	-1.5153	0.00015	0.0100381	Enolase
AT5G42530			221.737	146.365	-1.51496	0.00055	0.027502	unknown protein
AT3G13110		ATSERAT2;2, SAT-1, SAT-A, SAT3, SAT-M, SERAT2;2	160.695	106.113	-1.51438	5e-05	0.00400327	serine acetyltransferase 2;2
AT5G63680			181.385	119.83	-1.51369	5e-05	0.00400327	Pyruvate kinase family protein
AT4G13340			137.884	91.2172	-1.5116	0.0001	0.00707947	Leucine-rich repeat (LRR) family protein
AT5G13200			399.462	264.428	-1.51066	0.0001	0.00707947	GRAM domain family protein
AT2G47800		ATMRP4, EST3, MRP4, ABCC4	27.2132	18.0298	-1.50935	5e-05	0.00400327	multidrug resistance-associated protein 4
AT3G25230		ROF1, ATFKBP62, FKBP62	102.061	67.623	-1.50926	0.0001	0.00707947	rotamase FKBP 1
AT5G05340			39.8365	26.4056	-1.50864	0.001	0.0436721	Peroxidase superfamily protein
AT1G30400		ATMRP1, EST1, ABCC1, ATABCC1, MRP1	118.725	79.0182	-1.5025	0.0001	0.00707947	multidrug resistance-associated protein 1
AT1G79920	HSP70		88.8027	59.2669	-1.49835	0.0002	0.0123404	Heat shock protein 70 (Hsp 70) family protein
AT5G10695			1148.07	766.559	-1.49769	0.0003	0.0172449	unknown protein
AT3G13530		MAPKKK7, MAP3KE1	14.257	9.52241	-1.49721	0.0005	0.0258673	mitogen-activated protein kinase kinase kinase 7
AT3G13520		AGP12, ATAGP12	223.053	149.164	-1.49535	0.00085	0.0384961	arabinogalactan protein 12
AT3G51000			56.9885	85.3333	1.49738	0.00035	0.0193739	alpha/beta-Hydrolases superfamily protein
AT2G22990		SNG1, SCPL8	212.185	317.928	1.49835	0.0002	0.0123404	sinapoylglucose 1
AT1G63180		UGE3	252.959	381.883	1.50966	5e-05	0.00400327	UDP-D-glucose/UDP-D-galactose 4-epimerase 3
AT2G33480		ANAC041, NAC041	47.8916	72.4678	1.51316	0.00065	0.0312255	NAC domain containing protein 41
AT3G60120		BGLU27	174.427	264.069	1.51392	0.0001	0.00707947	beta glucosidase 27
AT4G20840			25.7002	38.9165	1.51425	0.0007	0.033271	FAD-binding Berberine family protein
AT3G59050		ATPAO3, PAO3	13.9413	21.1734	1.51875	0.0012	0.0478967	polyamine oxidase 3
AT4G36670			20.5093	31.1648	1.51954	0.00115	0.0475958	Major facilitator superfamily protein
AT3G15630			405.74	625.293	1.54112	0.0001	0.00707947	unknown protein
AT1G12780		UGE1, ATUGE1	190.819	294.137	1.54145	0.0002	0.0123404	UDP-D-glucose/UDP-D-galactose 4-epimerase 1
AT1G69880		ATH8, TH8	46.9478	73.9338	1.57481	0.00055	0.027502	thioredoxin H-type 8
AT4G31950		CYP82C3	50.5904	79.9464	1.58027	5e-05	0.00400327	cytochrome P450, family 82, subfamily C, polypeptide 3
AT1G09500			285.382	451.055	1.58053	5e-05	0.00400327	NAD(P)-binding Rossmann-fold superfamily protein
AT4G26200		ACS7, ATACS7	37.8119	59.9602	1.58575	5e-05	0.00400327	1-amino-cyclopropane-1-carboxylate synthase 7
AT2G01930		BPC1, BBR, ATBPC1	22.2163	35.2601	1.58713	0.00035	0.0193739	basic pentacysteine1
AT2G43590			43.8314	69.5744	1.58732	0.0003	0.0172449	Chitinase family protein
AT2G25090		CIPK16, SnRK3.18	16.9406	27.2602	1.60916	0.0006	0.0293476	CBL-interacting protein kinase 16
AT1G26920			57.2751	92.1767	1.60937	0.0002	0.0123404	unknown protein
AT5G01550		LECRKA4.2	11.1533	18.0361	1.61711	0.00055	0.027502	lectin receptor kinase a4.1
AT1G10060		ATBCAT-1, BCAT-1	28.7221	46.4862	1.61848	0.0001	0.00707947	branched-chain amino acid transaminase 1
AT4G19810			27.0913	44.0699	1.62672	0.0001	0.00707947	Glycosyl hydrolase family protein with chitinase insertion domain
AT2G30490		ATC4H, C4H, CYP73A5, REF3	374.398	611.917	1.6344	5e-05	0.00400327	cinnamate-4-hydroxylase
AT5G63530		ATFP3, FP3	14.6098	23.9363	1.63837	0.00105	0.0448367	farnesylated protein 3
AT4G37430		CYP91A2, CYP81F1	30.8131	50.9296	1.65286	0.0008	0.0369787	cytochrome P450, family 91, subfamily A, polypeptide 2
AT2G05540			402.431	666.675	1.65662	5e-05	0.00400327	Glycine-rich protein family
AT3G05400			7.87676	13.0642	1.65858	0.001	0.0436721	Major facilitator superfamily protein
AT5G17370			39.3958	65.4269	1.66076	5e-05	0.00400327	Transducin/WD40 repeat-like superfamily protein
AT1G30040		ATGA2OX2, GA2OX2	9.17617	15.3784	1.67591	0.00125	0.0493072	gibberellin 2-oxidase
AT1G06148			17.6456	29.6823	1.68214	0.0002	0.0123404	Unknown gene
AT5G50450			15.0464	25.3162	1.68254	0.00035	0.0193739	HCP-like superfamily protein with MYND-type zinc finger
AT4G05120		ENT3, FUR1, ATENT3	12.4009	20.8748	1.68333	0.00065	0.0312255	Major facilitator superfamily protein
AT4G28150			44.1092	74.4801	1.68854	5e-05	0.00400327	Protein of unknown function (DUF789)
AT3G43430			53.5104	90.5591	1.69236	5e-05	0.00400327	RING/U-box superfamily protein
AT5G06360			11.3288	19.2081	1.69551	0.0009	0.0402189	Ribosomal protein S8e family protein
AT5G24270		SOS3, CBL4, ATSOS3	23.8185	40.7283	1.70994	0.0002	0.0123404	Calcium-binding EF-hand family protein
AT5G04200		AtMC9, MC9	29.1468	49.8682	1.71093	5e-05	0.00400327	metacaspase 9
AT4G31940		CYP82C4	8.83669	15.1271	1.71185	0.0004	0.021608	cytochrome P450, family 82, subfamily C, polypeptide 4
AT4G27970		SLAH2	8.18456	14.0711	1.71922	0.00055	0.027502	SLAC1 homologue 2
AT4G00305			69.3351	119.378	1.72175	0.00035	0.0193739	RING/U-box superfamily protein
AT1G61440			6.9207	11.9641	1.72874	0.00035	0.0193739	S-locus lectin protein kinase family protein
AT1G78100			7.90172	13.703	1.73418	0.00105	0.0448367	F-box family protein
AT3G01420		ALPHA-DOX1, DOX1, DIOX1, PADOX-1	158.182	274.724	1.73676	5e-05	0.00400327	Peroxidase superfamily protein
AT3G16500		PAP1, IAA26	9.61821	16.7679	1.74335	0.0009	0.0402189	phytochrome-associated protein 1
AT5G25980		TGG2, BGLU37	130.393	228.173	1.74989	5e-05	0.00400327	glucoside glucohydrolase 2
AT2G19500		CKX2, ATCKX2	21.2473	37.2047	1.75103	5e-05	0.00400327	cytokinin oxidase 2
AT4G29190			41.1748	72.5364	1.76167	5e-05	0.00400327	Zinc finger C-x8-C-x5-C-x3-H type family protein
AT4G37770		ACS8	7.0781	12.5936	1.77923	0.00025	0.0150123	1-amino-cyclopropane-1-carboxylate synthase 8
AT2G43520		ATTI2, TI2	20.6657	36.8091	1.78117	0.001	0.0436721	trypsin inhibitor protein 2
AT5G65980			8.58229	15.4413	1.79921	0.0006	0.0293476	Auxin efflux carrier family protein
AT2G19810			10.6529	19.2211	1.80431	0.00015	0.0100381	CCCH-type zinc finger family protein
AT5G25560			44.2907	79.955	1.80523	5e-05	0.00400327	CHY-type/CTCHY-type/RING-type Zinc finger protein
AT2G44480		BGLU17	5.62015	10.1501	1.80602	0.0005	0.0258673	beta glucosidase 17
AT3G45060		ATNRT2.6, NRT2.6	342.793	619.127	1.80612	5e-05	0.00400327	high affinity nitrate transporter 2.6
AT1G10682			35.1548	63.5853	1.80872	0.00035	0.0193739	unknown protein
AT5G05690		CPD, CYP90A, CYP90, CBB3, DWF3, CYP90A1	10.7795	19.6362	1.82162	5e-05	0.00400327	Cytochrome P450 superfamily protein
AT5G49850			4.10108	7.48153	1.82428	0.00105	0.0448367	Mannose-binding lectin superfamily protein
AT5G18350			9.02326	16.5374	1.83275	5e-05	0.00400327	Disease resistance protein (TIR-NBS-LRR class) family
AT5G01510		RUS5	6.23398	11.5207	1.84805	0.0001	0.00707947	Protein of unknown function, DUF647
AT1G75800			6.0623	11.2883	1.86205	0.0006	0.0293476	Pathogenesis-related thaumatin superfamily protein
AT3G12830			14.6422	27.2755	1.8628	0.00015	0.0100381	SAUR-like auxin-responsive protein family
AT1G19540			15.1002	28.2182	1.86873	5e-05	0.00400327	NmrA-like negative transcriptional regulator family protein
AT5G55180			7.09558	13.2862	1.87246	0.0001	0.00707947	O-Glycosyl hydrolases family 17 protein
AT5G42830			52.4099	98.8995	1.88704	5e-05	0.00400327	HXXXD-type acyl-transferase family protein
AT1G77145			9.9716	19.066	1.91203	0.00015	0.0100381	Protein of unknown function
AT5G47370		HAT2	8.44337	16.3711	1.93893	5e-05	0.00400327	Homeobox-leucine zipper protein 4 (HB-4) / HD-ZIP protein
AT4G31970		CYP82C2	301.289	585.674	1.94389	5e-05	0.00400327	cytochrome P450, family 82, subfamily C, polypeptide 2
AT5G21950			5.89587	11.4931	1.94935	0.0005	0.0258673	alpha/beta-Hydrolases superfamily protein
AT5G53830			13.2996	25.9363	1.95016	5e-05	0.00400327	VQ motif-containing protein
AT1G62480			822.295	1632.5	1.9853	5e-05	0.00400327	Vacuolar calcium-binding protein-related
AT2G37180		RD28, PIP2;3, PIP2C	18.9952	38.2212	2.01215	5e-05	0.00400327	Aquaporin-like superfamily protein
AT2G32460		MYB101, ATMYB101, ATM1	2.67681	5.40784	2.02026	0.00125	0.0493072	myb domain protein 101
AT2G28085			25.5157	51.6831	2.02554	5e-05	0.00400327	SAUR-like auxin-responsive protein family
AT5G03230			13.2082	26.8681	2.0342	5e-05	0.00400327	Protein of unknown function
AT2G41945			9.17621	19.1848	2.09071	0.00015	0.0100381	unknown protein
AT3G01175			9.2392	19.6343	2.12511	5e-05	0.00400327	Protein of unknown function (DUF1666)
AT1G62450			7.82454	16.7456	2.14014	0.001	0.0436721	Immunoglobulin E-set superfamily protein
AT1G09510			7.17275	15.6038	2.17543	0.0001	0.00707947	NAD(P)-binding Rossmann-fold superfamily protein
AT5G66052			9.98761	21.8179	2.1845	0.0003	0.0172449	unknown protein
AT5G20030			3.97517	8.69959	2.18848	0.00045	0.0238305	Plant Tudor-like RNA-binding protein
AT5G44585			34.6524	79.4039	2.29144	5e-05	0.00400327	unknown protein
AT5G46590		anac096, NAC096	4.87612	11.1958	2.29605	0.0002	0.0123404	NAC domain containing protein 96
AT5G50560			15.2079	35.1015	2.30811	0.00025	0.0150123	Protein of unknown function
AT4G14622		CPuORF60	4.42523	10.3058	2.32887	5e-05	0.00400327	conserved peptide upstream open reading frame 60
AT2G19950		GC1	32.9913	77.3384	2.34421	5e-05	0.00400327	golgin candidate 1
AT2G31425			10.5254	25.2169	2.39581	5e-05	0.00400327	Plant invertase/pectin methylesterase inhibitor superfamily protein
AT1G19610		LCR78, PDF1.4	77.1791	185.978	2.40969	5e-05	0.00400327	Arabidopsis defensin-like protein
AT1G29160			11.4018	27.5875	2.41957	0.00045	0.0238305	Dof-type zinc finger DNA-binding family protein
AT5G12420			5.72715	14.5039	2.53248	5e-05	0.00400327	O-acyltransferase (WSD1-like) family protein
AT1G76570			2.96669	7.83154	2.63982	0.00085	0.0384961	Chlorophyll A-B binding family protein
AT5G14510			3.18088	8.51675	2.67748	0.0002	0.0123404	ARM repeat superfamily protein
AT3G24420			6.0961	16.3614	2.68391	5e-05	0.00400327	alpha/beta-Hydrolases superfamily protein
AT5G35360		CAC2	9.37346	25.3782	2.70745	0.00085	0.0384961	acetyl Co-enzyme a carboxylase biotin carboxylase subunit
AT2G19960			10.0301	27.361	2.72789	0.00015	0.0100381	hAT family dimerisation domain
AT5G40260		SWEET8, AtSWEET8	7.96097	22.1637	2.78405	5e-05	0.00400327	Nodulin MtN3 family protein
AT1G28130		GH3.17	2.4292	7.51838	3.095	5e-05	0.00400327	Auxin-responsive GH3 family protein
AT5G13880			3.48086	10.8832	3.12658	0.0006	0.0293476	unknown protein
AT2G19970			17.8499	60.1423	3.36934	5e-05	0.00400327	CAP (Cysteine-rich secretory proteins, Antigen 5, and Pathogenesis-related 1 protein) superfamily protein
AT1G53490			0.98635	10.6937	10.8417	0.0001	0.00707947	RING/U-box superfamily protein
S1 Table. Details of differentially expressed genes in transgenic Arabidopsis plants
Notes:
aArabidopsis gene ID.
bHSP family for each gene.
cGene symbol if it is available.
dGene expression level of each gene in GFP sample is represented by FPKM (fragments per kilobase of exon per million fragments mapped) value.
eGene expression level of each gene in PsCRN108 sample is represented by FPKM value.
fFold change of each gene in PsCRN108 sample compared to GFP sample.
gThe uncorrected p-value of the test statistic.
hThe FDR-adjusted p-value of the test statistic. q-value<0.05 is considered to be significant.
iGene function predicted by NCBI database.
