# Supplementary material for: An Oomycete CRN Effector Reprograms Expression of Plant HSP Genes by Targeting their Promoters
Source: PLoS Pathog. 2015 Dec 29;11(12):e1005348. doi: 10.1371/journal.ppat.1005348 (PMC4695088; doi:10.1371/journal.ppat.1005348)
Supplement: S2 Table — (XLSX) [file ppat.1005348.s011.xlsx]

## Sheet: Table S2
S2 Table. Expression levels of HSP genes in transgenic A.thaliana plants.
Gene IDa	HSP familyb	FPKM(GFP)c	FPKM(PsCRN108)d	Fold changee	p-valuef	q-valueg	Significanceh	HSEi
AT3G46230	HSP20	984.037	512.284	-1.92088	5e-05	0.00400327	*	GAAGCTTCTTGAA(-221~-233); GAAATTTCAAGAA(-140~-152)					2
AT5G12030	HSP20	942.343	545	-1.72907	5e-05	0.00400327	*	GAAAGTTC(-1356~-1363); GAAACTTC(-1190~-1197); TTCCTGAA(-1086~-1093); TTCTCGAA(-169~-176);					4
AT3G12580	HSP70	778.246	403.304	-1.92968	5e-05	0.00400327	*	GAACGTTCTCGAA(-166~-178)					1
AT1G53540	HSP20	710.016	339.998	-2.08829	5e-05	0.00400327	*	GAAACTTCTTGAA(-253~-265); TTCAAGAA(-160~-167); GAATGTTC(-145~-152);					3
AT2G29500	HSP20	689.243	287.979	-2.39338	5e-05	0.00400327	*	GAATCTTC(-1296~-1303); GAATTTTC(-191~-198); GAAATTTC(-109~-116);					3
AT1G07400	HSP20	628.979	376.965	-1.66853	5e-05	0.00400327	*	GAATTTTC(-1588~-1595); TTCTGGAA(-1471~-1478); TTCTAGAA(-147~-154);					3
AT5G52640	HSP90	427.942	213.565	-2.0038	5e-05	0.00400327	*	TTCCTGAA(-1361~-1368); TTCTGGAA(-1228~-1235); GAAATTTC(-330~-337); GAACTTTCTGGAA(-269~-281)					4
AT1G74310	HSP100	363.863	173.314	-2.09944	5e-05	0.00400327	*	GAAAGTTC(-1835~-1842); GAAAATTC(-471~-478);					2
AT5G12020	HSP20	355.817	180.243	-1.9741	5e-05	0.00400327	*	TTCTCGAA(-1977~-1984); GAAGTTTC(-1469~-1476); GAAACTTC(-1388~-1395); GAATCTTC(-805~-812); TTCTCGAA(-170~-177);					5
AT1G16030	HSP70	249.552	115.864	-2.15384	5e-05	0.00400327	*	TTCTCGAA(-143~-150);					1
AT5G56030	HSP90	222.797	136.116	-1.63682	5e-05	0.00400327	*	TTCTTGAA(-1833~-1840); TTCAGGAA(-1717~-1724);					2
AT5G51440	HSP20	144.538	73.0588	-1.97838	5e-05	0.00400327	*	TTCAGGAA(-1951~-1958); TTCAGGAA(-798~-805); TTCGAGAA(-773~-780); GAAGCTTC(-569~-576); TTCTAGAA(-166~-173);					5
AT1G54050	HSP20	116.453	51.29	-2.27048	5e-05	0.00400327	*	TTCAAGAA(-1867~-1874); TTCTTGAA(-1372~-1379); TTCTAGAA(-230~-237); GAACTTTC(-212~-219);					4
AT5G28540	HSP70	105.282	69.4322	-1.51633	0.00015	0.0100381	*	GAAGCTTC(-1573~-1580); GAACCTTC(-1416~-1423);					2
AT1G79920	HSP70	88.8027	59.2669	-1.49835	0.0002	0.0123404	*	GAACATTC(-597~-604); GAAGCTTCCAGAA(-433~-445); GAATCTTC(-288~-295);					3
AT1G59860	HSP20	88.4993	41.1477	-2.15077	5e-05	0.00400327	*	TTCTAGAA(-117~-124);					1
At1G52560	HSP20	43.692	21.4687	-2.03515	5e-05	0.00400327	*	TTCAAGAA(-357~-364); GAAACTTC(-141~-148);					2
AT4G25200	HSP20	31.8642	8.95908	-3.55664	5e-05	0.00400327	*	GAACATTC(-143~-150);					1
AT2G32120	HSP70	29.215	13.542	-2.15736	5e-05	0.00400327	*	GAACATTC(-1076~-1083);					1
AT4G24190	HSP90	27.5324	15.5637	-1.76901	5e-05	0.00400327	*	TTCTTGAA(-1042~-1049);					1
AT5G15450	HSP100	25.6435	13.0421	-1.96621	5e-05	0.00400327	*	TTCGGGAA(-358~-365); TTCACGAA(-219~-226);					2
AT5G09590	HSP70	18.0705	7.6437	-2.3641	5e-05	0.00400327	*	TTCGCGAA(-787~-794); GAATCTTC(-134~-141);					2
AT2G25140	HSP100	14.506	6.94035	-2.0901	5e-05	0.00400327	*	GAAACTTC(-149~-156);					1
AT5G51070	HSP100	1241.06	1036.95	-1.19684	0.2827	0.74284		TTCATGAA(-1535~-1542); GAATTTTC(-797~-804);					2
AT5G02500	HSP70	1165.28	1115.48	-1.04464	0.75925	0.947959		GAATGTTC(-1386~-1393); GAACATTCTCGAA(-229~-241)					2
AT3G09440	HSP70	709.221	613.991	-1.1551	0.23625	0.703987		GAACATTCTCGAA(-270~-282); GAACCTTCTCGAA(-141~-153)					2
AT5G02490	HSP70	189.444	133.518	-1.41886	0.0012	0.0478967		TTCATGAA(-844~-851); GAAGTTTC(-833~-840); GAATTTTC(-541~-548); GAACATTCTGGAA(-130~-142);					4
AT5G50920	HSP100	163.837	167.155	-0.98015	0.85495	0.969238		GAAATTTC(-1334~-1341); TTCGAGAA(-1139~-1146); TTCTTGAA(-62~-69);					3
AT5G56010	HSP90	120.054	87.168	-1.37727	0.0028	0.0854032							0
AT5G42020	HSP70	117.84	87.9443	-1.33994	0.0066	0.148208		GAAGCTTC(-1521~-1528); GAAGATTC(-1082~-1089); GAAATTTC(-498~-505)					3
AT2G19310	HSP20	61.9424	43.5728	-1.42158	0.0126	0.215901		TTCAAGAA(-756~-763); TTCGTGAA(-613~-620);					2
AT1G79930	HSP70	56.3467	54.6186	-1.03164	0.77235	0.949808		TTCAAGAA(-1235~-1242); TTCAAGAA(-1197~-1204);					2
AT5G49910	HSP70	49.32	47.634	-1.03539	0.75545	0.947624		GAAGATTC(-1701~-1708); TTCATGAA(-1239~-1246); TTCTAGAACCTTC(-109~-121)					3
AT5G37670	HSP20	32.362	18.8644	-1.71551	0.00435	0.113615		TTCATGAA(-428~-435);					1
AT3G48870	HSP100	28.9084	31.4271	-0.919856	0.45765	0.846877		TTCTGGAAAATTC(-1932~-1944)					1
AT5G59720	HSP20	25.1441	21.7352	-1.15684	0.3741	0.808183		TTCTCGAA(-1000~-1007); GAAACTTCCTGAA(-225~-237); TTCAAGAA(-116~-123); GAACATTC(-101~-108);					4
AT5G56000	HSP90	24.6844	16.929	-1.45811	0.0026	0.081903		TTCACGAA(-1437~-1444);					1
AT4G24280	HSP70	18.0746	15.987	-1.13058	0.319	0.769179		TTCATGAA(-1622~-1629); TTCAAGAA(-1181~-1188); TTCATGAA(-1049~-1056); TTCTCGAAACTTC(-168-180);					4
AT5G57710	HSP100	16.9857	18.2294	-0.931775	0.54025	0.876749		GAATTTTC(-546~-553); GAAAGTTC(-467~-474);					2
AT1G11660	HSP70	13.178	12.8303	-1.0271	0.8336	0.966182		TTCAAGAA(-1611~-1618); GAAATTTC(-1371~-1378); TTCGAGAA(-485~-492); GAAGTTTC(-460~-467); GAAATTTC(-303~-310)					5
AT4G10250	HSP20	11.9971	8.01625	-1.4966	0.03365	0.347906		TTCTTGAA(-1769~-1776); TTCATGAA(-1105~-1112); TTCATGAA(-798~-805); TTCAAGAAACTTC(-138~-150);					4
AT5G54660	HSP20	11.1246	9.83654	-1.13095	0.5429	0.877531		TTCTCGAA(-1875~-1882); GAAAGTTC(-1255~-1262);					2
AT4G27670	HSP20	7.26	5.48736	-1.32304	0.21075	0.682755		GAAGCTTC(-1911~-1918); TTCTCGAA(-1185~-1192); GAATGTTC(-1062~-1069); GAAACTTC(-169~-176); GAATTTTC(-43~-50)					5
AT4G37910	HSP70	5.00123	3.26594	-1.53133	0.01985	0.270793		TTCTTGAA(-1756~-1763); TTCAAGAA(-1451~-1458);					2
AT4G21870	HSP20	2.38778	3.45039	-0.692032	0.36075	0.800053		TTCTCGAA(-1446~-1453); GAATCTTC(-1120~-1127); TTCGAGAA(-299~-306);					3
AT1G09080	HSP70	2.14665	2.33044	-0.921135	0.70945	0.935836		GAAGATTC(-957~-964);					1
AT1G56410	HSP70	1.79673	1.92324	-0.93422	0.7962	0.95595		TTCGAGAA(-1375~-1382); GAACGTTC(-248~-255);					2
AT3G07770	HSP90	1.41201	1.13954	-1.23911	1	1		GAAGCTTC(-116~-123);					1
AT2G04030	HSP90	0.472272	0.388209	-1.21654	1	1		TTCTAGAA(-143~-150);					1
AT4G14670	HSP100	0.046748	0.033306	-1.40359	1	1		TTCTTGAA(-105~-112);					1
AT5G47600	HSP20	0	0	NA	1	1							0
AT2G26150	AtHsfA2	133.506	74.3959	-1.79453	5e-05	0.00400327	*	GAAGTTTCTGGAA(-309~-321); GAAGCTTC(-258~-265); GAACCTTC(-219~-226); TTCTCGAA(-64~-71);					4
Notes:
aArabidopsis gene ID.
bHSP family for each gene.
cGene expression level of each gene in GFP sample is represented by FPKM (fragments per kilobase of exon per million fragments mapped) value.
dGene expression level of each gene in PsCRN108 sample is represented by FPKM value.
eFold change of each gene in PsCRN108 sample compared to GFP sample.
fThe uncorrected p-value of the test statistic.
gThe FDR-adjusted p-value of the test statistic. q-value<0.05 is considered to be significant.
h* indicates the significance in different expression between PsCRN108 and GFP transgenic A.thaliana.
iThe presence of HSE in the promoter region
